# Supplementary material for: Allium-Derived Compound Propyl Propane Thiosulfonate (PTSO) Reduces Vibrio Populations and Increases Body Weight of European Seabass (Dicentrarchus labrax) Juveniles
Source: Antibiotics (Basel). 2023 Jan 10;12(1):134. doi: 10.3390/antibiotics12010134 (PMC9854545; doi:10.3390/antibiotics12010134)
Supplement: Supplementary file 1 [file antibiotics-12-00134-s001.zip]

Archive with 1 entries (1 files):
- antibiotics-2127301-SI.pdf
